# Supplementary material for: Biological molecular layer classification of muscle-invasive bladder cancer opens new treatment opportunities
Source: BMC Cancer. 2019 Jun 28;19:636. doi: 10.1186/s12885-019-5858-z (PMC6599340; doi:10.1186/s12885-019-5858-z)
Supplement: Supplementary file 2 — Table S2. Genes that define each layer. (XLSX 43 kb) [file 12885_2019_5858_MOESM2_ESM.xlsx]

## Sheet: Layer 1
gene_id
SPINK1
KRT6A
KRT20
HMGCS2
KRT6B
KRT5
UPK1A
KRT6C
DSG3
PM20D1
S100A7
KRT14
UPK1B
UPK2
PI3
UPK3A
PSCA
SNX31
BHMT
CYP4F8
DHRS2
BTBD16
TOX3
PADI3
GPX2
C10orf99
LOC284379
PLA2G2F
CRTAC1
CYP4B1
CTSE
BMP3
FAM3B
VSIG2
FMO9P
BNC1
GABBR2
KLK10
HNF1B
SLC30A2
SLC14A1
HMGA2
CYP4F22
KLHDC7A
TMPRSS2
BCAS1
FAM3D
LOC100188947
SCNN1G
UPK3B
HPGD
CYP4F12
EMX2
SCNN1B
WSCD2
C3orf57
FLJ45983
CASQ1
RHBG
SLC9A4
VGLL1
ACOXL
GGT6
GRHL3
SCUBE2
S100P
SLC9A2
SGK2
CACNA1D
FER1L4
ATP1A4
TNNC1
ELF5
RNF128
DEGS2

## Sheet: Layer 2
gene_id
DES
ACTC1
ANXA10
SFRP2
SFRP4
COMP
COL10A1
PCP4
CHRDL2
COL11A1
MFAP5
GREM1
DPT
CCL21
CASQ2
CCL19
OGN
CHI3L1
SERPINA3
CNTN1
LRRC15
CILP
FNDC1
PTGIS
SFRP1
POSTN
CNN1
PLN
CCL18
ACTG2
IL6
FLNC
GFPT2
PRUNE2
HSPB7
EFEMP1
GPR133
ODZ3
AHNAK2
NCAM1
MMP9
P2RX1
PPAPDC1A
CSDC2
APCDD1L
GAS1
FMO1
ARSI
WBSCR17
ADAMTS16
RSPO3
PTGER3
SGCD
FIBIN
ISLR
FAP
TMEM90B
KIAA1755
CD163
COLEC12
ROR2
PTGS1
ADAMTS12
HS3ST3A1
SULF1
GPC6
LILRB4
TNFAIP6
GXYLT2
ADAMTS2
VSIG4
FN1
PDLIM3
PRRX1
CCDC80
HTRA3
NNMT
CPXM1
BNC2
CTHRC1
SSC5D
AEBP1

## Sheet: Layer 3
gene_id
CLCA4
MUC16
S100A8
ODZ2
EEF1A2
SAA1
AGR2
L1CAM
INA
GDPD2
CXCL13
HS6ST3
HSD17B2
CCL15
IDO1
CXCL11
CXCL9
LOC100144604
CYP3A5
MARCO
PTPRR
FOXA1
SLITRK6
KANK4
UGT1A1
VSNL1
CXCL10
ZBED2
IGF2BP2
GBP5
KSR2
GZMB
MFI2
INHBA
C10orf116
CD38
DPP4
AGAP11
ASAM
IL7R
AOAH
GPR1
OSBPL6
XIRP1
RAMP1
TNC
ANKRD29
MT1L
PDCD1LG2
IL2RA
TLR8
FCGR3A
HK3
FPR1
FCGR1A
CD209
LILRB2
LILRA5
ALDH1L2
CD109
MT2A
C1QB
C13orf18
MS4A4A
LILRA6
FAM20A

## Sheet: Layer 4
gene_id
GABRP
ERN2
MUC2
UCA1
TFF1
LGALS4
SLC44A4
KRT7
CPA4
UGT1A6
MMP3
LOC283392
FUT9
RGL3
FABP6
POF1B
FSTL4
PTHLH
CADM3
PCSK9
CALB2
GNG4
SYTL5
TM4SF19
FOXQ1
GOLT1A
LAMA1
AOX1
UCHL1
MAOB
PCOLCE2
EVPLL
SLIT2
PKDCC
KRTAP5.9
PLIN5
IL12RB2
GATA3
SLC22A3
MT1M
C20orf151
KIAA1644
ALPK2
ACER2
DCLK1
LRFN2
FAM190A
LOC284837
PPARG
CLEC4E
WISP1
IL21R
IGSF21
TBX3
CCL4
SRCIN1
SLC16A1
TWIST1
BCL2A1
SULF2
FPR3
NCKAP1L
BACH2
C1QA
C1QC
DOCK2
C1S
CYBB
TNFAIP8L3
C3AR1
SPHK1
SIGLEC7

## Sheet: Layer 5
gene_id
C7
LTF
CES1
SAA2
ADAM6
CHRDL1
CSF3
UBD
IGJ
THBS4
PLA2G2D
MGC29506
CD79A
HSPB6
LOC284233
SORCS2
CHI3L2
ADAMDEC1
IGF1
ANGPTL1
FAM101A
PTGDS
HAS1
GNLY
CPA3
CCL11
OMD
PTPRD
GZMK
ANK2
CXCL2
EMR1
SERPINA1
HGF
GZMA
NEGR1
SPEG
GZMH
FMO2
ZBP1
CCL13
RRAD
HLA.DQA2
PLA2G5
MEOX2
FLRT2
PLXNA4
PTGFR
FHL1
AQP9
CR1
CLEC10A
NCF1C
THBS2
MOXD1
FGF7
ASPN
CPXM2
CCL8
CD70
HLA.DQA1
VNN1
NKG7
PCSK1
SLAMF6
PDCD1
SRPX
KLRD1
FAM180A
CCL4L2
NTN1
ITGA11
DCN
FXYD6
LOC399959
WDFY4
RGS4
DDR2
LYZ
TWIST2
CXCL12
MRC1
LAG3
NCF1
ZFPM2
LILRB5
NAV3
CCL3
SLAMF1
IL12RB1
TMEM150B
PTPRC
TAGLN
ITK
C4A
GLI2
CRYAB
FYB
COL3A1
COL1A1
PLXNC1
MSC
PRF1
NCF1B
P4HA3
FPR2
MNDA
IRF8
RHOH
CST7
CD84
GEM
COL1A2
TNFSF13B
SIGLEC1
FOLR2
COL16A1
ADAM12
RGS1
FCGR1C
MN1
TGFBI
CD48
ALOX5AP
EMILIN1
PTPN22
FCGR1B
COL5A1
FGL2

## Sheet: Layer 6
gene_id
SERPINB3
CYP1A1
DSC3
SERPINB4
TAC3
SERPINB13
SPRR1B
SERPINB2
FGFBP1
KRT16
KLK6
FREM2
LGALS7
FOXJ1
SPRR2A
SPRR2D
TRIM31
CAPN8
PVALB
LGALS7B
MAL
PTPRZ1
TH
PRAP1
SHH
SYT8
PALM3
GPR110
PCP4L1
MTUS2
CXCL5
TSPAN8
GBP6
HEPHL1
ALDH1L1
EMX2OS
TRPV6
SERPINB7
HS3ST6
CAPN13
PTCHD1
EPS8L3
UGT1A9
PP14571
KRT81
MYCN
ATP10B
TRHDE
TESC
GSDMC
FOXD1
LAMA3
PNMT
CECR2
CACNA1I
CNTN3
TJP3
PRR15L
CDH26
ADH6
TMEM45B
PPP1R9A
PDZD3
SNCG
C8orf47
TGM1
SLC5A7
SCN5A
IL20RB
EVX1
ERP27
PRR15
MUC20
CNGA1
GDF15
RGS20
OR7E91P
CCDC64B
TLE6
ELF3
POU5F1
TDH
CDH23
FA2H
ACSM3
TEKT5
C19orf45
LOC643008
ZBTB8B
SH2D5
BAMBI
GDPD3
ENTPD3
ZBTB7C
SIGLEC15
ANXA9
S100A5
C4orf19
ZNF737
OR13A1
CGN
PPP1R3C
PKD1L1
CYP2J2
CAPS
LOC100130933
LOC149134
VIPR1
MYCL1
KLF15
KIF5C
FBP1
TBX2
C17orf28
SEMA5A
NAALADL2
BEND5
FAM174B
REEP6
MFAP3L
MSX2
TLE2

## Sheet: Layer 7
gene_id
CA9
PLA2G2A
ADH1B
PI16
MYH11
CR2
MS4A1
PGM5
ATP1A2
DARC
WISP2
SCARA5
LMO3
NTRK2
CCL14
APOD
SGCA
ABCA8
HRNBP3
ADCY5
CTSG
HIF3A
C2orf40
TMEM35
PDZRN4
SPIB
C16orf89
GFRA1
BCHE
MYOCD
GATA5
HPSE2
KCNH2
NTNG1
DTNA
BLK
GREM2
XPNPEP2
HAND2
DIO3
PLAC9
ITGA8
REEP1
FXYD1
NBLA00301
TCEAL2
PRELP
KCNK3
ADAMTSL3
CDO1
LMOD1
FCER2
FAIM2
LRFN5
ADAMTS8
SYNM
PLP1
SYNPO2
ZBTB16
CD22
MFAP4
SLC2A4
TNXB
ELN
AGTR1
ADAM33
MMRN1
SELP
NOVA1
AFF3
PSD
C1orf95
GSTM5
TPSB2
LOC283174
HLF
RANBP3L
LEFTY2
RBM24
PYGM
NTRK3
SPON1
ABI3BP
TMEM100
RYR2
FAM107A
VIPR2
SMOC2
ADRB3
BHMT2
LRRC2
KCNMB1
C20orf200
MGP
PODN
SORBS1
KCNMA1
F10
PDZRN3
LCN10
LOC728264
MRGPRF
DACT3
MYLK
NAP1L3
PDE1A

## Sheet: Layer 8
gene_id
KRT13
UGT1A10
GSTA1
SPRR3
PIGR
CAPNS2
CDKN2A
SPRR1A
CEACAM7
UGT1A8
BMP7
ADH1C
TMPRSS4
IVL
CYP24A1
CHP2
CXCL17
AADAC
PNCK
SOX21
MYT1
FAM83C
AKR1C2
EPHX3
MSMB
TNNI2
SLC7A4
CYP4F11
CYP4F3
D4S234E
FUT6
FGFR3
DUOX2
TP63
C11orf92
PTPRQ
ABO
C21orf15
FADS6
GJB4
TSPAN1
POU3F1
SLC15A1
AKR1C1
ARL14
HS6ST2
DUOXA2
MPPED2
SPAG17
BNIPL
AKR1C3
ZG16B
ST6GALNAC1
PLCH2
IYD
ATP2C2
OXGR1
FXYD3
ADRB1
ABCA10
B3GNT3
PLA2G4F
PLA2G10
GPR37
DQX1
ACSBG1
HAS3
CAPN14
EPN3
CXorf57
FAM84A
MMEL1
MAOA
TMEM184A
RAP1GAP
CD274
LYPD6B
LRMP
SEMA6A
PTK6
SPERT
BAIAP3
GPRC5C

## Sheet: Layer 9
gene_id
CALML3
LY6D
KRT4
CLCA2
CALML5
AKR1B10
KRT1
SBSN
MUC4
SCEL
CASP14
MMP10
RHCG
EREG
MMP13
COL17A1
S100A2
FAM83A
MYEOV
SDR16C5
PDZK1IP1
KLK11
FAT2
AIM2
S100A9
BARX2
KLHDC7B
GSTM2
PPP1R14C
HES2
KRT17
SLPI
IGDCC3
MMP1
CCL20
DHRS9
FAM189A1
PKP1
S100A12
LONRF2
CXCL1
NRG1
SERPINB5
SULT2B1
CA4
SOX15
ABCA12
CTTNBP2
AREG
PGLYRP4
HOXD11
IL1F9
RNASE7
FREM1
GLB1L2
GJB2
IL8
ARHGEF4
PPP4R4
KRT78
WDR66
TREM1
MAN1C1
SGSM1
CDH3
LOC100131726
TMEM163
LAMC2
TMEM45A
DSC2
PDE9A
SH3RF2
BTNL9
F3
DSP
XDH

## Sheet: Layer 10
gene_id
MSLN
MMP7
IGF2BP3
MMP12
TFPI2
TBX1
FCRL5
IL24
ALDH1A1
WNT11
NGFR
CYP1B1
PTX3
RGMA
PTPRN
ZNF683
DNASE1L3
ZFHX4
MMP11
CXCL3
ITGBL1
MAMDC2
CXCR2P1
PCDH7
TNFSF12.TNFSF13
KCNQ5
CDH2
PNMAL1
MT1G
FAM176A
C3
LOC96610
TLL1
B4GALNT1
C20orf103
BICC1
CLEC4G
JPH2
CD8B
LRRN2
RHOF
TPSAB1
NAPSB
SERPINE2
AKAP2
RASSF9
FCN1
DEPDC7
MT1E
STAC
IGFBP5
NUDT11
DIO2
PI15
KCNJ12
CXCR5
CCDC8
SV2B
SH2D1A
CCL5
LY9
FBLN2
SLC19A3
CD69
LILRA3
KLHL4
PYHIN1
BCAT1
F13A1
RARRES3
SIT1
HLA.DRB5
NFE2
CD8A
IFIT1
F2RL2
CTLA4
FAM46B
IRF4
GNAO1
ACOX2
PCSK5
CD3D
TIGIT
HLA.DRB6
UBASH3A
TNIP3
VNN2
SEMA3A
CD3G
CD2
KIRREL
CAMK2A
TOX
COL8A1
CXCR3
C7orf10
DOK5
SECTM1
CYP26B1
ASB2
MATK
ANPEP
ZNF831
S100B
C13orf33
GZMM
ICOS
JAKMIP1
GPR171
HLA.DQB1
GPR114
P2RY6
EGR3
ADAMTSL1
CCR2
BVES
CD3E
GLIS1
VCAN
HPSE
CSF2RA
ARSJ
ST8SIA1
ST6GALNAC5
LUM
DPYD
CD7
OSMR
THEMIS
TRAT1
PDLIM4
CYS1
MEFV
HSD11B1
TGM2
RGS9
GATA6
HLA.DOB
HLA.DRB1
HDAC9
LAX1
CLEC5A
TBX21
P2RY10
APOE
CD5
TFEC

[truncated: 6 more sheets: Layer 11, Layer 12, Layer 13, Layer 14, Layer 15, Layer 16]
